# Supplementary material for: Detecting and Improving Human Cognitive State in Real-Time Using Data-Driven Adaptive Systems: A Systematic Review
Source: Bioengineering (Basel). 2026 Jun 24;13(7):734. doi: 10.3390/bioengineering13070734 (PMC13406092; doi:10.3390/bioengineering13070734)
Supplement: Supplementary file 1 [file bioengineering-13-00734-s001.zip]

Archive with 1 entries (1 files):
- bioengineering-4342664-supplementary.pdf
